# Supplementary material for: Type I IFNs enhance human dorsal root ganglion nociceptor excitability and induce TRPV1 sensitization
Source: JCI Insight. 2025 Sep 2;10(19):e194987. doi: 10.1172/jci.insight.194987 (PMC12513479; doi:10.1172/jci.insight.194987)
Supplement: Supporting data values [file jciinsight-10-194987-s175.xlsx]

## Sheet: Fig. 1B
	Average puncta count
Area (µm2)	IFNAR1
300	17.8889	23.2857	24
600	26.875	35.4286	34.913
900	34.3929	47.0455	49.9756
1200	47.4348	65.4545	62.0968
1500	71.3571	75.8462	82
1800	77.8	97.3636	91.875
2100	88.6	108.667	98
2400	126	118	129
2700	158	152.333	128

## Sheet: Fig. 1C
	Average puncta count
Area (µm2)	IFNAR2
300	15.75	3	15.6667
600	22.6842	8.5	23.4571
900	26.4546	20.15	30.9459
1200	36.0625	23.6364	29.625
1500	38.9091	27	42
1800	58	30.5	35.5
2100	25	35	83
2400	31.6667	18	59.4
2700	32.5	17	82

## Sheet: Fig. 1D
Puncta count
IFNAR1	IFNAR2
22	12
9	46
20	6
35	17
35	40
33	5
39	29
38	15
35	11
25	6
43	20
46	22
51	14
10	8
65	28
59	30
36	18
49	6
68	73
13	7
78	8
85	13
72	38
94	12
111	20
99	42
91	18
112
71
100
108
125
139
147
163
158

## Sheet: Fig. 2C
Mean Intensity Value
veh	30 min (hIFN-α)	1 h (hIFN-α)
146.26	0	175.57
404.87	121.98	133.65
171.91	214.56	255.79
319.96	101.92	254.43
111.42	43.32	282.48
638.16	206.02	0
574.77	196.01	100.84
197.23	0	207.22
58.1	64.3	497.42
107.3	184.86	273.19
78.58	0	0
280.73	28.29	119.89
371.53	193.42	97.28
0	103.05	212.51
0	238.89	0
108.24	149.71	234.18
129.28	63.39	172.72
58.79	245.23	124.94
113.51	149.7	70.21
108.64	151.76	350.25
307.76	329.99	83.7
418.25	641.04	0
286.65	200.53	221.94
136.01	123.49	66.25
168.31	525.79	233.62
124.94	31.66	0
60.56	107.62	54.07
64.81	229.11	170.05
144.25	0	270.43
8.49	113.58	578.83
0	299.43	295.4
	387.11	510.65
	128.1	240.11
	253.12	67.05
	429.61	83.03
	299.1	0
	71.39	370.61
	359.49	234.65
		371.36
		120.19
		139.57
		247.43

## Sheet: Fig. 2D
Mean Intensity Value
veh	30 min (hIFN-β)	1 h (hIFN-β)
215.99	209.91	215.74
0	101.75	212.27
501.21	0	290.48
134.34	139.22	366.92
158.61	135.01	509.09
211.21	105.48	0
95.8	157.37	66.47
281.99	331.91	292.46
6.12	242.67	266.06
38.69	0	310.12
191.37	131.38	0
147.95	142.33	108.3
252.66	180.74	3.77
38.77	45.08	122.53
203	264.31	55.54
307.18	169.28	120.32
246.41	0	259.39
0	29.85	136.88
212.95	0	209.95
70	0	69.41
222.9	14.49	0
47.13	202	35.8
76.99	0.14	0
19.93	19.06	48.15
48.55	39.44	52
140.73	0	312.04
0	31.46	167.31
62.37	0	120.47
95.19	321.38	0
0	17.23	52.09
305.94	0	64.7
302.43	65.98	80.63
0	144.55	0
85.31	0	138.61
84.49	57.73	47.02
0	80.44	183.63
171.21	205.74	374.62
90.89	59.64	260.02
383.02	318.86	290.77
0	145.55	267.53
91.44	118.67	92.11
245.84	130.77	41.85
12.49	23.73	45.64
307.48	77.97	20.11
0	45.86	232.54
0	0	97.56
	0	278.08
	178.82	87.05
	383.58	147.33
	106.93	403.63
	235.18
	292.37
	278.52
	318.28
	100.54
	0

## Sheet: Fig. 2E
	Fluorescence Intensity	Fluorescence Intensity	Fluorescence Intensity	Fluorescence Intensity	Fluorescence Intensity	Fluorescence Intensity	Fluorescence Intensity	Fluorescence Intensity	Fluorescence Intensity	Fluorescence Intensity	Fluorescence Intensity	Fluorescence Intensity	Fluorescence Intensity	Fluorescence Intensity	Fluorescence Intensity	Fluorescence Intensity	Fluorescence Intensity	Fluorescence Intensity	Fluorescence Intensity	Fluorescence Intensity	Fluorescence Intensity	Fluorescence Intensity	Fluorescence Intensity	Fluorescence Intensity	Fluorescence Intensity	Fluorescence Intensity		Fluorescence Intensity	Fluorescence Intensity	Fluorescence Intensity	Fluorescence Intensity	Fluorescence Intensity	Fluorescence Intensity	Fluorescence Intensity	Fluorescence Intensity	Fluorescence Intensity	Fluorescence Intensity	Fluorescence Intensity	Fluorescence Intensity	Fluorescence Intensity	Fluorescence Intensity	Fluorescence Intensity	Fluorescence Intensity	Fluorescence Intensity	Fluorescence Intensity	Fluorescence Intensity	Fluorescence Intensity	Fluorescence Intensity	Fluorescence Intensity
Distance (µm)	veh	veh	veh	veh	veh	veh	veh	veh	veh	veh	veh	veh	veh	veh	veh	veh	veh	veh	veh	veh	veh	veh	veh	veh	veh	veh		30 min (hIFN-α)	30 min (hIFN-α)	30 min (hIFN-α)	30 min (hIFN-α)	30 min (hIFN-α)	30 min (hIFN-α)	30 min (hIFN-α)	30 min (hIFN-α)	30 min (hIFN-α)	30 min (hIFN-α)	30 min (hIFN-α)	30 min (hIFN-α)	30 min (hIFN-α)	30 min (hIFN-α)	30 min (hIFN-α)	30 min (hIFN-α)	30 min (hIFN-α)	30 min (hIFN-α)	30 min (hIFN-α)	30 min (hIFN-α)	30 min (hIFN-α)	30 min (hIFN-α)
0	0	0	0	0	0	0	0	0	0	0	0	0	0	0	0	0	0	0	0	0	0	0	0	0	0	0		0	0	0	0	0	0	0	0	0	0	0	0	0	0	0	0	0	0	0	0	0	0
0.311	0	0	0	0	0	0	0	0	0	0	0	0	0	0	0	0	0	0	0	0	0	0	0	0	0	0		0	0	0	0	0	0	0	0	0	0	0	0	0	0	0	0	0	0	0	0	0	0
0.621	0	0	0	0	0	0	0	0	0	0	0	0	0	0	0	0	0	0	0	0	0	0	0	0	0	0		0	0	0	0	0	0	0	0	0	0	0	0	0	0	0	0	0	0	0	0	0	0
0.932	0	0	0	0	0	0	0	0	0	0	0	0	0	0	0	0	0	0	0	0	0	0	0	0	0	0		0	0	0	0	0	0	0	0	0	0	0	0	0	0	0	0	0	0	0	0	0	0
1.243	0	0	0	0	0	0	0	0	0	0	0	0	0	0	0	0	0	0	0	0	0	0	0	0	0	0		0	0	0	0	0	0	0	0	0	0	0	0	0	0	0	0	0	0	0	0	0	0
1.554	0	0	0	0	0	0	0	0	0	0	0	0	0	0	0	0	0	0	0	0	0	0	0	0	0	0		0	0	0	0	0	0	0	0	0	0	0	0	0	0	0	0	0	0	0	0	0	0
1.864	0	0	0	0	0	0	0	0	0	0	0	0	0	0	0	0	0	0	0	0	0	0	0	0	0	0		0	0	0	0	0	0	0	0	0	0	0	0	0	0	0	0	0	0	0	0	0	0
2.175	0	0	0	0	0	0	0	0	0	0	0	0	0	0	0	0	0	0	0	0	0	0	0	0	0	0		0	0	0	0	0	0	0	0	0	0	0	0	0	0	0	0	0	0	0	0	0	0
2.486	0	0	0	0	0	0	0	0	0	0	0	0	0	0	0	0	0	0	0	0	0	0	0	0	0	0		0	0	0	0	0	0	0	0	0	0	0	0	0	0	0	0	0	0	0	0	0	0
2.797	61.4257	112.23	80.9708	73	41.6781	140.37	64.3203	91.1728	222	180.89	64.4423	50.7926	259.482	72.2242	5.0643	12.2551	388.136	98.1408	116.804	38.3975	219.5	156.619	46.061	92.04	70.9714	23.2959		56.9649	445.096	41.9866	44.75	283.104	115.592	148.03	60.2307	211.489	64.0909	82.7347	339.208	565.017	98.3439	104.245	633.543	106.287	103.186	28.597	79.9143	60.4365	201.955
3.107	144.495	141.33	0	0	44.9697	172.425	89.133	135.123	1521.41	216.757	100.111	0	1225.95	248.246	0	0	2687.68	186.453	118.266	123.647	436.188	681.508	105.126	305.638	222.353	24.96		172.706	1785.26	57.0266	127.964	381.751	121.267	316.87	92.1605	516.782	0	230.959	1548.03	2919.35	116.716	427.085	2754.01	160.477	178.096	0	0	95.0856	462.098
3.418	307.287	285.023	76.2847	0	46.1503	151.417	109.673	182.815	1953	213.351	91.3855	74.2074	1063.21	955.337	0	0	160.66	482.019	179.715	450.344	745.219	1633.98	123.926	600.21	549.328	31.9412		361.698	663.622	43.4235	190.005	359.624	201.652	425.6	122.545	2256.42	64.3636	455.471	1923.44	4092.83	177.646	1569.09	3209.53	256.295	209.075	0	0	161.091	807.731
3.729	450.663	958.861	75.7664	0	59.335	229.83	87.3075	234.046	1137.19	202.173	86.2712	0	823.571	1194.9	8.8343	0	200.592	1393.13	206.633	749.422	987.625	1622.42	248.526	514.714	853.266	37.7602		575.4	316.464	47.4127	498.353	432.982	223.642	566.248	201.124	3550.54	64.7273	534.455	616.611	2736.3	220.881	905.396	1885.21	347.934	250.245	0	0	401.394	1164.9
4.04	457.386	1813.65	97.8978	81.9444	78.5097	259.16	91.2258	349.162	601.806	238.979	121.48	0	403.105	453.333	12.7285	0	270.32	1486.81	250.584	364.646	1490.97	823.195	332.508	448.636	1091.63	43.7254		665.358	223.945	74.0198	638.527	781.12	243.166	1300.77	304.891	1662.42	108	594.154	423.162	1121	308.453	675.321	759	617.261	530.149	42.9441	0	575.329	1195.68
4.35	376.208	1466.38	142.197	106.995	370.741	258.752	104.452	445.555	478.674	278.337	219.242	50.0341	76.6483	269.496	4.929	7.4367	207.757	434.973	371.813	418.949	2733	753.086	364.632	523.796	1160.7	70.2313		0	85.9	90.1556	503.273	1456.61	238.708	1058.49	446.776	598.223	208.546	880.722	202.14	584.647	359.555	731	519.338	1401.83	844.592	71.972	70.4	581.298	777.302
4.661	389.97	479.022	205.511	132.146	536.23	274.896	212.394	576.376	515	354.272	300.295	0	0	190.916	0	0	102.718	258.111	499.509	302.838	2824.97	616.741	496	419.303	1054.88	116.528		8.6651	0	60	283.971	3064.8	371.601	310.361	632.25	87.1036	296.5	1224.45	56.5237	664.241	542.25	618.604	336.601	1534.44	443.187	75.6274	0	495.786	835.565
4.972	535.871	481.412	218.672	205.575	286.504	320.959	150.93	823.421	557.076	455.983	359.927	276.091	48.5325	172.266	4.5474	0	231.485	271.659	533.604	267.679	3211.25	512.219	475.136	338.88	1009.75	148.47		59.8938	0	84.2809	198.084	3778.33	938.234	339.85	715.189	0	350.091	1269	0	818.418	711.592	707.123	247.2	838.796	194.999	103.5	0	704.66	822.958
5.283	651.465	477.397	319.869	134.445	146.049	769.595	118.031	1082.11	543.833	451.978	442.149	510.358	56.8403	146.999	0	0	345.281	221.871	782.787	319.58	2668.06	373.092	470.288	303.81	1003.69	200.275		0	248.383	98.3667	194.245	2389.84	2266.66	247.888	640.061	9.7776	424.227	1368.07	0	800.931	1094.32	630.264	205.046	404.278	193.8	176.87	82.1429	692.712	830.021
5.593	463.347	480.374	337.248	252.719	240.444	1227.48	315.204	1374.25	426.375	480.646	766.106	336.557	65.4388	164.16	0	7.0914	305.728	226.67	1651.55	473.112	3009.88	372.318	420.011	283.6	839.805	201.896		0	239	239.087	154.724	842.884	544.921	342.187	653.433	182.029	780	1000.08	0	1074.12	1373.55	717.5	103.963	238.51	198.253	209.611	107.857	500	978.371
5.904	541.396	507.453	401.292	277.743	261.663	1056.75	461.402	1436.99	420.555	554.115	1103.37	292.702	102.183	143.222	14.6686	6.08	205.748	242.018	1623.78	0	3968.53	512.914	357.372	295.789	708.507	217.424		0	203.671	347.232	166.818	283.69	136.996	296.03	722.954	250.885	557.727	583.727	0	833.517	1305.64	649.604	0	179.744	85.8879	239.12	123.514	407.529	762.822
6.215	517.772	485.567	542.212	413.009	178.613	840.839	401.526	1035.11	350.243	751.92	447.909	412.091	31.9323	186.962	0	10.2489	275.204	328.766	1064.15	0	3392	532.893	381.395	323.345	712.312	242.741		0	0	364.267	169.12	0	0	277.253	807.01	433.932	632.818	595.429	0	613.754	1191.21	856.962	0	182.212	102.631	266.727	187.457	440.476	615.327
6.526	409.822	533.407	636.745	852	204.028	1451.72	370.521	1043.34	322.083	862.272	323.975	701.463	0	150.226	0	0	562.845	312.069	956.199	0	1341.88	536.913	361.565	303.034	667.678	203.973		0	0	275.474	106.937	9.7042	0	298.971	665.189	453.824	511.182	656.954	0	777.931	852.775	913.793	4.7281	157.61	198.43	363	224.3	844.569	493.161
6.836	447.752	481.075	934.81	973.712	234.993	2313.74	395.361	1393.78	428.542	1050.8	305.639	0	0	259.084	0	5.4083	243.68	280.844	693.799	83.4946	2413.31	452.598	297.049	295.857	518.378	202.061		0	0	252.758	109.011	40.2612	0	198.924	827.018	779.946	900.455	594.716	0	786.435	756.503	533.491	76.88	259.662	226.215	430.507	293.257	565.096	179.191
7.147	372.198	420.085	1012.88	909.167	140.852	1313.63	218.497	1306.61	421.445	3424.03	297.18	0	0	224.667	0	0	324.893	211.49	628.111	285.333	2635.56	545.911	259.09	268.773	382.159	227.37		0	0	238.49	97.5154	0	0	130.06	793.778	881.57	980.091	675.106	0	414.793	647.108	692.358	87.8889	207.7	123.804	330.738	318.857	562.76	102.831
7.458	139.951	427.149	1051.45	1083.32	159.477	488.421	306.219	1183.79	197.854	3606.88	216.992	0	0	203.155	89	0	185.718	173.579	587.608	239.503	2175	565.639	276.593	212.12	345.84	340.544		0	0	273.587	139.727	0.4832	0	234.531	864.894	1070.77	828.364	821.484	0	427.168	425.54	809.33	0	183.808	138.044	290.199	253.457	718.053	108.266
7.769	0	318.853	739.314	1169	165.362	420.719	492.008	1328.2	0	1869.49	96.8768	0	0	197.096	0	15.2244	296.651	163.511	581.225	241.65	2348.19	446.248	272.131	140.943	189.906	438.542		147.816	0	310.944	91.0854	0	0	218.902	1078.74	1066.82	750.727	653.61	0	335.276	40	384.962	0	168.139	281.113	315.641	227.571	845.258	276.195
8.079	0	509.125	288.241	1182.09	187.354	798.707	402.208	1439.2	212.139	1126.11	0	0	97.7008	184.86	0	24.4766	279.971	225.394	647.484	243.659	1927.25	363.627	307.898	189.992	176.325	344.186		148.778	0	312.384	87.5963	0	0	178.52	834.668	795.695	236	516.364	0	310.659	0	375.057	36.2607	141.078	215.831	295.231	181.857	522.159	291.567
8.39	0	279.626	146.796	1044.81	148.829	576.649	70.1858	776.622	380	1098.3	214.345	122.412	111.899	171.578	0	36.0075	257.116	226.826	772.221	205.12	1335.66	284.621	288.05	174.714	248.658	166.486		23.6276	0	246.765	133.344	0	11.7559	166.821	838.13	766.08	0	893.596	0	278.724	0	459.925	30.3037	84.4979	158.611	250.4	109.4	281.656	262.166
8.701	0	169.717	1012.46	848.575	136.952	346.902	0	958.626	165.847	1175.33	299.647	474.5	0	160.121	0	105.489	124.719	237.874	1067.96	150.452	1215.88	244.201	305.167	219.329	207.903	164.823		42.1507	0	128.868	95.8291	0	187.904	176.92	689.818	794.653	0	1045.39	0	347.819	0	348.887	82.3334	118.696	205.786	223.119	0	618.973	302.529
9.011	0	261.794	1147.8	898.306	77.0412	265.692	164.245	226.658	291.778	1134.15	271.732	644.418	0	174.858	0	15.4825	286.874	222.916	1555.99	0	2317.38	506.239	280.849	244	196.024	216.221		12.1302	0	214.75	86.5	0	176.907	265.577	811.711	802.351	0	751.937	0	362.397	0	474.981	112.827	117.062	160.645	263.997	0	563.615	252.942
9.322	0	323.861	1515.18	1053.25	141.457	512.2	438.366	137.732	321.938	968.293	245.29	554.205	0	191.406	0	0.9673	323.019	212.719	1024.09	0	1925.25	624.706	315.258	200.24	201.826	243.605		0	0	229.624	75.4146	0	109.816	252.574	786.071	696.506	0	655.078	0	360.422	0	377.67	71.8771	107.778	151.522	246.441	0	485.644	257.166
9.633	0	184.765	793.394	1080.56	173.446	1233.04	778.33	260.099	239.778	1301.13	231.427	521.682	0	200.17	0	0	183.825	164.628	664.366	0	1266.53	454.308	340.031	267.916	69.3181	251.549		24.4214	0	240.286	117.27	0	41.3091	247.306	1097.23	735.497	0	648.653	0	438.448	0	579.359	60.58	91.5018	207.35	260.926	0	558.186	122.449
9.944	0	258.165	79.4745	916.465	201.993	671.338	1195.34	575.156	165.305	1662.28	292.228	590.455	20.6982	151.532	0	0	215.961	61.9131	709.067	0	1136.5	348.627	285.315	209.381	17.2033	212.119		160.224	0	448.642	116.64	0	35.1581	233.055	997.835	614.68	193.182	749.599	0	319.384	0	763.547	14.7155	125.106	92.9821	271.539	555.4	731.793	182.429
10.254	0	300.639	384.671	746.667	160.751	405.156	863.443	831.14	160.583	1214.09	270.53	657.122	33.1437	291.759	0	0	285.738	76.6736	769.924	0	909.188	399.374	318.05	172.914	175.94	200.992		250.395	0	627.085	91.92	0	42.1104	332.191	516.192	559.724	139.636	701.545	0	392.707	0	729.66	17.2222	120.115	0	114.63	987.571	752.657	261.359
10.565	0	289.885	1081.73	1010.96	62.7003	706.281	211.974	718.951	258.806	550.524	248.823	596.977	0	261.376	0	0	199.767	84.2112	681.715	79.0281	896.25	386.174	290.667	148.796	207.08	221.178		231.871	0	338.977	95.7272	0	196.877	342.919	420.968	446.069	126.364	466.429	0	308.905	0	496.538	55.6666	89.6582	0	7.3563	980.629	763.754	248.012
10.876	0	315.642	1283.21	712.111	92.0693	961.249	0	502.917	278.111	1132.55	304.431	672.838	0	290.087	0	0	324.408	0	407.854	139.106	885.188	308.982	237.487	148.43	152.809	195.44		245.509	0	386.428	101.328	0	170.714	244.449	330.295	427.863	201.682	394.738	0	343.517	0	627.453	4.4014	39.7049	0	27.4516	848.5	700.916	271.053
11.187	0	311.751	970.328	726.703	157.407	412.79	0	474.886	246.75	1389.69	326.667	977.909	0	233.63	0	0	247.447	0	437.396	152.487	960.5	330.537	282.44	143.589	96.6173	148.387		129.029	0	527.562	103.611	0	98.6355	242.269	474.445	397.011	96	485.184	0	322.996	0	703.245	49.6044	72.3541	0	63.1178	338.286	601.73	159.399
11.497	0	286.353	934.752	771.444	112.172	361.997	36.0612	0	173.75	1050.83	443.578	878.125	0	236.329	0	0	220.301	0	521.087	168.086	1404.38	270.104	236.276	122.667	24.0392	175.303		172.304	0	394.616	78.5046	41.3281	169.584	196.57	558.384	383.346	78	519.92	0	320.017	0	703.981	58.38	105.111	74.8719	114.741	198.743	464.91	107.148
11.808	0	299.154	830.263	791.604	116.417	208.126	62.8648	0	205.882	721.25	303.524	720.682	0	205.978	0	0	211.243	98.4002	631.735	129.913	1420.12	381.837	254.89	141.831	0	186.255		240.237	0	583.824	52.0836	0	251.735	175.722	471.521	381.538	56.4545	399.412	0	390.052	0	356.34	0	50.9763	108.943	122.64	318.429	439.348	79.2555
[truncated: 43 more columns]

## Sheet: Fig. 2F
	Fluorescence Intensity	Fluorescence Intensity	Fluorescence Intensity	Fluorescence Intensity	Fluorescence Intensity	Fluorescence Intensity	Fluorescence Intensity	Fluorescence Intensity	Fluorescence Intensity	Fluorescence Intensity	Fluorescence Intensity	Fluorescence Intensity	Fluorescence Intensity	Fluorescence Intensity	Fluorescence Intensity	Fluorescence Intensity	Fluorescence Intensity	Fluorescence Intensity	Fluorescence Intensity	Fluorescence Intensity	Fluorescence Intensity	Fluorescence Intensity	Fluorescence Intensity	Fluorescence Intensity	Fluorescence Intensity		Fluorescence Intensity	Fluorescence Intensity	Fluorescence Intensity	Fluorescence Intensity	Fluorescence Intensity	Fluorescence Intensity	Fluorescence Intensity	Fluorescence Intensity	Fluorescence Intensity	Fluorescence Intensity	Fluorescence Intensity	Fluorescence Intensity	Fluorescence Intensity	Fluorescence Intensity	Fluorescence Intensity	Fluorescence Intensity	Fluorescence Intensity	Fluorescence Intensity	Fluorescence Intensity	Fluorescence Intensity	Fluorescence Intensity	Fluorescence Intensity	Fluorescence Intensity
Distance (µm)	veh	veh	veh	veh	veh	veh	veh	veh	veh	veh	veh	veh	veh	veh	veh	veh	veh	veh	veh	veh	veh	veh	veh	veh	veh		30 min (hIFN-β)	30 min (hIFN-β)	30 min (hIFN-β)	30 min (hIFN-β)	30 min (hIFN-β)	30 min (hIFN-β)	30 min (hIFN-β)	30 min (hIFN-β)	30 min (hIFN-β)	30 min (hIFN-β)	30 min (hIFN-β)	30 min (hIFN-β)	30 min (hIFN-β)	30 min (hIFN-β)	30 min (hIFN-β)	30 min (hIFN-β)	30 min (hIFN-β)	30 min (hIFN-β)	30 min (hIFN-β)	30 min (hIFN-β)	30 min (hIFN-β)	30 min (hIFN-β)	30 min (hIFN-β)
0	0	0	0	0	0	0	0	0	0	0	0	0	0	0	0	0	0	0	0	0	0	0	0	0	0		0	0	0	0	0	0	0	0	0	0	0	0	0	0	0	0	0	0	0	0	0	0	0
0.311	0	0	0	0	0	0	0	0	0	0	0	0	0	0	0	0	0	0	0	0	0	0	0	0	0		0	0	0	0	0	0	0	0	0	0	0	0	0	0	0	0	0	0	0	0	0	0	0
0.621	0	0	0	0	0	0	0	0	0	0	0	0	0	0	0	0	0	0	0	0	0	0	0	0	0		0	0	0	0	0	0	0	0	0	0	0	0	0	0	0	0	0	0	0	0	0	0	0
0.932	0	0	0	0	0	0	0	0	0	0	0	0	0	0	0	0	0	0	0	0	0	0	0	0	0		0	0	0	0	0	0	0	0	0	0	0	0	0	0	0	0	0	0	0	0	0	0	0
1.243	0	0	0	0	0	0	0	0	0	0	0	0	0	0	0	0	0	0	0	0	0	0	0	0	0		0	0	0	0	0	0	0	0	0	0	0	0	0	0	0	0	0	0	0	0	0	0	0
1.554	0	0	0	0	0	0	0	0	0	0	0	0	0	0	0	0	0	0	0	0	0	0	0	0	0		0	0	0	0	0	0	0	0	0	0	0	0	0	0	0	0	0	0	0	0	0	0	0
1.864	0	0	0	0	0	0	0	0	0	0	0	0	0	0	0	0	0	0	0	0	0	0	0	0	0		0	0	0	0	0	0	0	0	0	0	0	0	0	0	0	0	0	0	0	0	0	0	0
2.175	0	0	0	0	0	0	0	0	0	0	0	0	0	0	0	0	0	0	0	0	0	0	0	0	0		0	0	0	0	0	0	0	0	0	0	0	0	0	0	0	0	0	0	0	0	0	0	0
2.486	0	0	0	0	0	0	0	0	0	0	0	0	0	0	0	0	0	0	0	0	0	0	0	0	0		0	0	0	0	0	0	0	0	0	0	0	0	0	0	0	0	0	0	0	0	0	0	0
2.797	44.2746	19.5391	61.0383	89.5547	28.4367	67.6488	42.0076	36.1634	28.14	8.8915	66.6449	22.053	57.3265	41	30.6	69.442	138.379	34.8954	83.4765	150.947	12.1894	36.1458	76.9246	119.463	80.3956		95.4419	42.1197	25.5	47.7763	79.0767	28.337	32.1765	20.6073	41.7794	16.7567	23.9574	91.1254	37.2263	66.6836	140.401	47.9583	11.4052	48.8918	23	53.8803	101.32	466.476	224.688
3.107	0	0	41.2333	88.8795	0	118.265	35.4742	0	39.1881	0	0	0	133.866	36.3286	28.92	126.86	269.44	246.436	163.515	652.25	196.711	55.0437	121.916	300.017	118.969		233.144	0	0	57.9432	91.7456	146.085	0	23.0692	0	0	0	100.231	37.0033	123.83	484.086	148.988	0	113.379	0	215.282	119.657	1414	523.64
3.418	0	0	44.8524	0	0	186.529	0	48.6471	46.2375	0	0	0	193.756	43.6	0	198.565	365.333	0	285.096	1193.56	188.796	88.9029	120.184	468.868	123.152		430.05	0	0	377.356	214.776	280.715	0	0	0	0	0	196.592	50.4532	188.576	613.747	18.7037	0	43.9191	13	373.154	128.861	2160.67	919.429
3.729	0	0	53.0393	0	62.3116	509.975	74.5714	47.7777	54.1639	0	0	24.3711	247.791	88.4143	33.52	315.56	732.042	0	377.758	723.835	203.632	151.816	233.089	670.503	130.323		656.35	0	0	843.678	192.455	372.134	0	17.1677	0	0	22.973	261.464	41.4843	265.304	420.442	120.222	0	0	0	436.103	446.08	2260.79	1602.98
4.04	0	0	52.9468	0	59.8966	655.463	143.397	72.4771	37.1228	0	76.9641	0	223.694	344.514	33	481.954	1197.75	0	217.42	392.565	146.32	230.801	212.398	1406.01	140.545		700.182	0	0	694.437	355.41	288.919	0	22.0497	0	0	0	431.246	49.1851	315.757	319.79	135.876	0	163.076	0	671.402	740.315	2379.93	1933.38
4.35	0	0	76.2484	0	47.2763	747.111	142.509	80.647	111.429	0	84.5946	0	152	607	78.36	653.39	1305.97	0	24.6282	416.356	165.794	265.898	277.216	2266.29	116.254		662.81	0	0	640.572	509.161	261.255	55.5496	42.318	0	24.106	21.3264	632.373	57.1756	361.441	185.769	55.8148	8.9874	127.574	0	693	937.26	2696.59	1409.4
4.661	0	0	136.094	0	48.57	772.847	307.573	77.5033	173.122	0	75.9936	0	145.775	682.286	197.72	859.444	1515.56	0	0	361.383	141.798	274.396	448.8	2186.99	127.81		654.001	69.3985	0	614.384	734.917	223.546	97.1982	56.5694	0	0	0	731.896	34.2597	331.925	380.167	0	141.988	225.292	0	534.684	895.445	1686.88	1221.17
4.972	43.9387	0	137.887	0	53.3691	665.084	442.01	71.2026	177.841	0	103.011	0	143.115	226.143	348.72	679.65	858.679	0	0	240.87	76.0826	244.214	572.182	1419.17	214.482		636.368	61.3316	0	662.366	742.844	221.89	145.701	62.623	152.424	0	32.1745	584.672	77.9354	415.602	413.601	0	164.585	243.745	0	377.692	913.106	1162.84	1532
5.283	0	33.5023	172.976	0	40.336	986.14	481.878	123.059	269.58	0	123.343	24.8166	214.433	370.286	405.56	612.059	973.77	0	0	311.425	123.32	200.085	619.316	856.953	214.814		538.96	37.0874	0	519.483	712.103	243.721	231.589	103.346	511.863	42.592	29.6824	525.858	72.0179	624.949	355.754	18.0725	167.862	172.394	0	286	1097.4	908.151	938.353
5.593	0	0	265.409	0	0	1092.4	482.833	105.569	261	0	158.262	44	182.804	357.457	248	787.736	980.587	0	0	331.672	129.541	154.981	729.221	1088.66	198.32		459.168	49.7689	0	584.884	818.412	230.884	389.994	109.18	712.619	14.0072	45.3059	428.913	90.9253	722.497	286.397	132	0	49.9512	0	293.812	793.951	692.728	772.327
5.904	0	0	397.659	0	0	928.005	425.187	140.823	212.733	0	188.979	0	233.102	394.572	345.08	812.86	1066.32	0	158.815	373.898	113.031	56.4757	533.641	828.919	61.004		629.708	65.0677	0	611.511	626.16	245.513	310.247	115.372	743.453	0	0	482.942	138.271	652.049	314.868	0	0	68.9518	0	0	613	849.4	625.615
6.215	51.0173	0	457.402	0	0	827.089	504.792	197.118	115.335	0	140.979	20.7055	244.528	328.043	370.2	571.569	1148.74	0	0	297.4	128.963	82.0169	593.571	851.625	283.798		572.61	52.4635	0	431.165	602.899	263.534	246.364	126.327	667.361	0	0	671.029	106.489	658.177	361.58	31	0	60.8335	0	0	578.669	713.395	626.459
6.526	45.4688	0	434.357	0	0	728.545	462.462	40.3595	151.374	0	104.739	77.0483	262.92	261.2	221.28	362.294	1185.35	0	121.13	266.07	85.5	168.347	450.893	630.014	483.865		347.672	55.435	22.25	330.832	619.563	271.09	353.745	162.285	737.448	88.9166	78.1176	496.02	85.7679	680.792	395.849	0	0	139.519	0	0	588.029	762.437	618.639
6.836	0	0	671.976	0	28.9228	388.236	445.612	206.157	135.413	0	156.083	81.8059	196.973	277.214	163.28	276.719	1186.55	0	0	214.365	47.3082	212.219	629.011	795.521	950.136		168.765	96.6971	0	405.593	406.938	260.95	308.114	157.675	670.356	134.656	80.3251	341.929	112.263	694.707	442.883	0	0	182.801	0	0	619.379	871.667	563.031
7.147	0	0	737.025	0	59.3106	356.447	450.757	256.059	135.14	0	230.74	79.3787	103.633	362.8	220	273.808	1163.29	0	0	226.2	94.7974	207.549	951.399	996.734	760.353		61.3503	48.3881	0	354.477	446.844	254.236	338.911	195.16	536.009	156.571	83.4534	399.613	118.861	585.72	395.636	21.9413	0	100.26	0	0	543.719	830.306	594.293
7.458	0	0	513.169	0	54.1402	433.322	544.896	309.248	194.634	0	251.265	97.8104	117.123	274.929	147.8	241.2	1118.81	0	0	273.222	36.0056	192.413	560.326	924.31	760.687		82.786	112.673	0	310.393	594.116	182.111	274.292	209.005	451.249	164.913	0	499.922	0	561.664	323.483	40.8889	0	136.187	0	0	653.189	776.328	441.286
7.769	0	0	527.771	0	55.2511	604.833	540.714	290.294	233.242	0	280.119	117.907	148.642	256.714	169.64	323.261	1226.57	0	0	204.95	0	236.735	797.68	683.777	802.425		191.068	170.368	0	284.218	578.379	148.262	140.486	291.454	452.333	105.279	0	544.04	194.183	516.117	208.6	198.702	0	156.296	0	0	558.287	679.667	311.161
8.079	0	0	623.863	0	46.4735	632.018	594.944	339.706	131.038	13.008	307.034	204.832	162.588	277.743	215.88	239.859	1227.61	0	0	280.37	0	263.335	604.525	608.392	926.068		329.629	354.492	0	272.899	331.83	172.457	78.3457	321.467	361.566	115.407	0	392.182	277.721	488.858	227.64	306.864	0	146.709	0	0	425.084	598.074	414.962
8.39	0	0	666.361	0	0	620.752	640.39	351.379	47.9788	30.9782	245.102	159.119	203.216	314.714	0	216.277	1052.82	0	0	238.849	0	264.164	442.05	741.699	1133.65		349.39	432.505	26	294.082	419.072	197.959	224.153	330.001	282.349	142.237	189.523	300.823	203.437	489.857	353.167	288.208	0	138.041	21	0	401.284	556.933	270.539
8.701	0	0	555.31	0	44.8833	714.246	549.568	436.15	133.324	42.2247	233.991	254.249	214.24	291.7	0	374.931	927.633	0	85.0931	282.789	0	220.389	495.593	679.189	914.689		290.497	548.941	0	268.409	337.456	169.306	263.038	304.354	215.12	0	281.648	378.312	323.312	436.619	364.433	306.568	0	110.598	27	0	449.035	513.8	316.237
9.011	0	0	384.532	0	75.5137	752.581	526.408	389	116.311	65.3798	280.491	228.909	162.286	222.571	0	252.114	770.277	0	0	269.178	0	252.13	534.444	750.111	648.344		194.867	716.44	0	244.037	365.507	187.237	211.247	316.754	103.676	167.1	125.888	396.994	341.235	410.869	366.319	229.989	0	151.484	0	0	452.29	611.299	438.651
9.322	0	0	482.373	0	57.3399	803.24	439.516	561.444	182.315	63.1405	330.513	187.961	166.16	294.743	65.64	215.988	729.343	0	0	278.492	114.776	299.888	527.409	630.214	530.068		216.77	563.561	0	349.206	292.13	174.246	238.845	268.554	257.445	138.215	21.1341	308.291	293.115	393.859	295.47	156.222	0	181.925	0	0	496.544	600.37	305.038
9.633	0	20.5917	558.812	0	57.4463	570.08	378.377	542.098	193.425	31.04	372.043	223.92	272.438	311.686	157.04	210.729	722.726	0	0	274.539	130.368	252.535	432.897	650.298	562.469		246.402	357.811	0	294.964	313.29	141.367	233.223	204.968	306.609	172.043	36.6276	345.537	314.032	373.683	253.291	154.778	0	78.6647	0	0	534.228	521.133	365.97
9.944	0	0	608.72	0	46.2158	534.161	453.448	563	157.184	0	372.451	175.331	124.635	333.014	158	224.784	593.365	0	0	190.173	130.959	220.404	331.399	642.779	517.658		294.57	375.199	38.5833	273.738	280.8	158.095	267.868	199.393	129.286	143.689	90.8877	394.25	386.57	304.193	207.827	182.37	0	26.1415	0	0	433.2	562.415	330.281
10.254	0	0	463.298	0	51.9171	458.215	341.96	512.333	119.689	0	347.151	127.627	113	354.971	122	178.222	658.874	0	0	184.171	95.1775	201.609	202.823	598.171	546.965		276.545	446.827	0	305.064	315.882	93.5903	181	188.085	333.543	151.891	35.3341	272.067	450.089	300.54	207.792	178.611	0	51.1011	0	0	325.214	522.956	390.257
10.565	0	0	395.839	0	35.0426	342.931	305.387	487.137	137.9	58.5661	309.976	115.433	0	308.286	204.4	162.418	547.242	0	0	252.042	47.9375	182.505	301.6	673.669	465.411		230.331	364.977	0	284.399	392.66	89.6711	0	179.277	288.672	141.544	0	284.811	321.573	259.865	212.629	197.562	0	33.7526	0	0	291.722	465.644	386.141
10.876	0	0	344.476	0	52.5636	398.252	348.095	518.706	116.368	74.8151	315.241	146.28	122.88	317	192.6	232.067	560.712	0	0	219.284	0	172.023	338.91	675.57	416.496		50.8668	359.362	0	173.155	367.899	124.82	0	185.628	242.437	127.849	76.0011	257.223	265.966	304.704	245.796	92.9012	33.5797	96.5273	0	0	356.416	569.21	364.053
11.187	0	0	298.31	0	76.9476	540	424.689	653.078	132.204	94.2	345.853	245.219	65.4775	281.314	154.48	233.378	651.447	0	0	201.445	39.9465	121.337	238.669	566.756	477.846		104.008	406.154	40	299.432	156.237	113.726	0	144.357	199.751	112.195	84.2582	322.221	190.069	254.929	200.793	33	0	90.1153	0	0	382.036	667.232	329.744
11.497	0	0	239.167	0	134.58	435.373	459.553	401.686	144.502	102.648	360.188	216.355	69.1167	316.228	175.96	70.952	618.309	0	0	225.874	61.6331	120.358	195.981	649.858	460.74		233.738	476.038	79.5834	317.783	105.038	85.5693	0	91.394	214.393	104.355	95.3884	280.929	488.076	270.092	63.8472	149.518	88.9806	105.571	0	0	329.379	582.8	310.143
11.808	0	0	205.043	0	207.455	406.648	363.857	261.647	94.9049	27.744	389.709	216.574	10.4849	337.5	103	137.619	537.347	0	0	208.756	79.8585	175.612	93.0709	658.579	448.193		192.541	360.019	135.583	150.18	0	34.4821	22.3409	0	228.236	204.874	55.9225	318.338	572.341	314.596	0	168.488	0	4.2176	0	0	315.402	521.074	374.118
[truncated: 44 more columns]

## Sheet: Fig. 2G
Distance (µm)
veh	30 min (hIFN-α)	1 h (hIFN-α)
2.486	1.243	3.418
1.243	0.311	3.418
6.526	7.458	5.904
5.283	1.243	5.904
1.864	2.175	1.864
4.04	2.486	4.661
7.147	1.243	1.864
5.283	6.836	4.35
0.621	0.932	2.797
4.661	4.35	4.35
3.107	2.486	0.932
8.39	0.621	7.147
0.311	0.621	5.904
0.932	2.797	1.864
4.661	0.621	3.418
5.904	0.621	1.864
0.311	1.864	9.011
1.243	1.554	4.35
2.797	4.04	2.797
0.932	7.458	3.418
3.107	4.972	1.554
0.621	1.243	0.932
1.864	1.554	3.107
0.621	8.079	8.701
1.554	1.243	1.243
4.972	4.35	1.864
	9.011	2.797
	2.797	0.932
	0.932	0.621
	2.486	1.864
	2.486	4.661
		3.107

## Sheet: Fig. 2H
Distance (µm)
veh	30 min (hIFN-β)	1 h (hIFN-β)
3.418	1.243	5.593
2.486	6.215	2.797
4.35	9.011	1.243
0	0.932	2.175
9.011	2.797	8.701
2.797	0.932	0.932
5.593	2.797	4.661
8.39	5.593	0.932
2.486	3.107	8.701
8.701	9.011	3.107
9.011	5.904	0.621
5.904	1.864	2.486
6.836	9.011	1.554
1.864	2.797	8.079
2.486	0.621	4.661
1.864	5.283	7.458
1.864	2.486	1.243
0.311	2.175	3.418
0.932	5.904	0.621
0.621	1.554	4.35
0.932	2.486	1.243
6.526	1.554	2.486
4.35	1.243	0.932
1.554	2.797	3.107
5.593	2.797	2.175
	1.554	3.107
	0.621	2.175
	1.864	6.526
	1.554	8.701
	1.243	3.107
	2.486	5.593
	5.904	2.797
		7.147
		0.932
		1.864

## Sheet: Fig. 3C
Mean Intensity Value
veh	30 min (hIFN-α)	1 h (hIFN-α)
269.92	353.03	386.99
289.4	309.37	684.1
99.79	398.25	624.62
420.03	311.88	841.06
117.59	730.95	372.95
319.39	156.54	375.14
206.05	265.14	0
143.02	288.88	622.36
271.71	356.02	622.79
300.27	419.89	458.84
0	131.97	124.7
358.74	405.53	688.99
363.71	294.59	778.89
213.68	0	0
157.62	366.5	162.27
112.77	185.05	542.56
640.96	389.63	509.29
586.37	156.96	568.33
413.26	224.54	375
484.57	328.46	365.67
341.53	937.59	0
323.68	0	54.66
494.83	143.24	360.34
265.3	367.83	388.81
235.53	410.93	359.61
214.43	290.15	1053.44
489.8	0	1659.11
539	726.26	1076.86
255.96	388.07	878.57
0	189.13	542.81
556.26	232.15	425.42
465	280.41	1017.69
111.39	612.72	776.45
571.89	392.2	419.6
516.46	574.98	620.77
459.71	661.73
0	546.77
0	579.9
476.77	93.15
199.64	715.14
822.92	822.16
424.92	63.82
732.55	704.38
275.29	783.87
0	209.14
934.52	1029.14
0	329.96
156.31	624.35
380.15	780.29
295.62	236.34
609.07	197.51
	911.16
	737.82
	298.59
	823.36
	250.19
	892.06
	471.93
	205.94
	756.29
	0
	0
	0
	297.56
	312.8
	205.76

[truncated: 38 more sheets: Fig. 3D, Fig. 3E, Fig. 3F, Fig. 3G, Fig. 3H, Fig. 4B, Fig. 4D, Fig. 5C, Fig. 5E, Fig. 5F, Fig. 5G, Fig. 6B, Fig. 6D, Fig. 7C, Fig. 7D, Fig. 7E, Fig. 7F, Fig. 8A, Fig. 8B, Fig. 8C …]
